# Supplementary material for: The ELIXIR-EXCELERATE Train-the-Trainer pilot programme: empower researchers to deliver high-quality training
Source: F1000Res. 2017 Aug 24;6:ELIXIR-1557. [Version 1] doi: 10.12688/f1000research.12332.1 (PMC5596339; doi:10.12688/f1000research.12332.1)
Supplement: Supplementary file 1 [file f1000research-6-13350-s0000.tgz]

Archive with 1 entries (1 files):
- 7ffa2775-97ef-4b21-a50a-13e1d280c1b6.docx
